# Supplementary material for: The fester locus in Botryllus schlosseri experiences selection
Source: BMC Evol Biol. 2012 Dec 22;12:249. doi: 10.1186/1471-2148-12-249 (PMC3549757; doi:10.1186/1471-2148-12-249)
Supplement: Additional file 2 — AMOVA, Fixation Indices and Pairwise Fst values for fester and all housekeeping genes. [file 1471-2148-12-249-S2.ods]

## Sheet: Sheet1
Additional File 2: AMOVA, Fixation Indices and Pairwise Fst values for fester and all housekeeping genes.
Asterisks denote statistical significance at α = 0.05.
festerA-type alleles
Source of variation	df	Sum of Squares	Variance components	% of variation
Among groups	1	121.30	3.32	6.62
Among population within groups	4	156.44	-1.13	-2.25
Within populations	45	2158.16	47.96	95.62
Fixation Indices		p value
Fct	0.07	0.1 ± 0.003
Fsc	-0.02	0.65 ± 0.005
Fst	0.04	0.24 ± 0.004
Pairwise Fst	Fst	p value
Falmouth vs. Quissett	-0.02	0.51 ± 0.02
Falmouth vs. Sandwich	-0.06	0.94 ± 0.007
Falmouth vs. Monterey	-0.11	0.53 ± 0.01
Falmouth vs. Santa Barbara	0.06	0.11 ± 0.01
Falmouth vs. Seattle	-0.02	0.53 ± 0.02
Quissett vs. Sandwich	-0.08	0.96 ± 0.006
Quissett vs. Monterey	-0.01	0.25 ± 0.01
Quissett vs. Santa Barbara	0.16	0.01* ± 0.003
Quissett vs. Seattle	0.02	0.2 ± 0.01
Sandwich vs. Monterey	-0.07	0.52 ± 0.02
Sandwich vs. Santa Barbara	0.12	0.1 ± 0.008
Sandwich vs. Seattle	-0.14	0.52 ± 0.02
Monterey vs. Santa Barbara	0.01	0.50 ± 0.02
Monterey vs. Seattle	-0.12	0.45 ± 0.02
Santa Barbara vs. Seattle	0.03	0.23 ± 0.02
festerB1-type alleles
Source of variation	df	Sum of Squares	Variance components	% of variation
Among populations	2	57.47	-11.78	-22.07
Within populations	8	521.17	65.15	122.07
Fixation Indices		p value
Fst	-0.22	0.95 ± 0.002
Pairwise Fst	Fst	p value
Falmouth vs. Quissett	-0.09	0.94 ± 0.008
Falmouth vs. Sandwich	-0.73	1.0 ± 0.0002
Quissett vs. Sandwich	-0.30	1.0 ± 0.0002
fester C-type alleles
Source of variation	df	Sum of Squares	Variance components	% of variation
Among populations	2	136.95	-1.79	-2.36
Within populations	14	1086.93	77.64	102.36
Fixation Indices		p value
Fst	-0.02	0.55 ± 0.005
Pairwise Fst	Fst	p value
Falmouth vs. Quissett	0.03	0.41 ± 0.02
Falmouth vs. Sandwich	-0.01	0.55 ± 0.01
Quissett vs. Sandwich	-0.08	0.67 ± 0.02
40S_3A
Source of variation	df	Sum of Squares	Variance components	Percentage of variation
Among groups	1	23.59	-1.35	-13.37
Among populations within groups	4	133.49	4.40	43.47
Within populations	50	354.08	7.08	69.90
Fixation Indices	Value	P-value
Fct	-0.13	0.50
Fsc	0.38	0*
Fst	0.30	0*
Pairwise Fst	Fst	P-value
Falmouth vs. Quissett	-0.02	0.48
Falmouth vs. Sandwich	0.44	0*
Falmouth vs. Monterey	0.60	0.06
Falmouth vs. Santa Barbara	0.12	0.04*
Falmouth vs. Seattle	0.17	0.05
Quissett vs. Sandwich	0.43	0.07
Quissett vs. Monterey	0.59	0.05
Quissett vs. Santa Barbara	0.11	0.25
Quissett vs. Seattle	0.18	0.11
Sandwich vs. Monterey	0.79	0.05
Sandwich vs. Santa Barbara	0.85	0.04
Sandwich vs. Seattle	0.81	0.01*
Monterey vs. Santa Barbara	0.92	0.09
Monterey vs. Seattle	0.87	0.02*
Santa Barbara vs. Seattle	0.13	0.21
60S_L6
Source of variation	df	Sum of Squares	Variance components	Percentage of variation
Among groups	1	7.19	0.08	18.88
Among populations within groups	4	5.66	0.05	11.80
Within populations	144	40.38	0.28	69.33
Fixation Indices	Value	P-value
Fct	0.19	0.09
Fsc	0.15	0*
Fst	0.31	0*
Pairwise Fst	Fst	P-value
Falmouth vs. Quissett	0.00	0.38
Falmouth vs. Sandwich	0.01	0.17
Falmouth vs. Monterey	0.53	0*
Falmouth vs. Santa Barbara	0.34	0*
Falmouth vs. Seattle	0.27	0*
Quissett vs. Sandwich	-0.02	0.69
Quissett vs. Monterey	0.54	0*
Quissett vs. Santa Barbara	0.36	0*
Quissett vs. Seattle	0.23	0*
Sandwich vs. Monterey	0.46	0*
Sandwich vs. Santa Barbara	0.28	0*
Sandwich vs. Seattle	0.16	0*
Monterey vs. Santa Barbara	0.03	0.11
Monterey vs. Seattle	0.38	0*
Santa Barbara vs. Seattle	0.24	0*
60S_L8
Source of variation	df	Sum of Squares	Variance components	Percentage of variation
Among groups	1.00	0.96	-0.58	-40.48
Among populations within groups	3.00	44.21	0.97	68.07
Within populations	85.00	87.91	1.03	72.40
Fixation Indices	Value	P-value
Fct	-0.40	0.79
Fsc	0.48	0*
Fst	0.28	0*
Pairwise Fst	Fst	P-value
Falmouth vs. Quissett	0.01	0.19
Falmouth vs. Sandwich	0.73	0*
Falmouth vs. Monterey	0.27	0.02*
Falmouth vs. Seattle	-0.03	0.59
Quissett vs. Sandwich	0.73	0.02*
Quissett vs. Monterey	0.11	0.16
Quissett vs. Seattle	0.00	0.30
Sandwich vs. Monterey	0.32	0.39
Sandwich vs. Seattle	0.70	0.01*
Monterey vs. Seattle	0.33	0.04*
60S_L10
Source of variation	df	Sum of Squares	Variance components	Percentage of variation
Among groups	1	28.56	-0.23	-2.18
Among populations within groups	4	115.05	-1.19	11.39
Within populations	114	1078.79	9.46	90.79
Fixation Indices	Value	P-value
Fct	-0.02	0.61
Fsc	0.11	0*
Fst	0.09	0*
Pairwise Fst	Fst	P-value
Falmouth vs. Quissett	0.07	0*
Falmouth vs. Sandwich	0.12	0.04
Falmouth vs. Monterey	0.06	0.14
Falmouth vs. Seattle	0.06	0.04*
Falmouth vs. Santa Barbara	0.10	0.03*
Quissett vs. Sandwich	0.39	0*
Quissett vs. Monterey	-0.02	0.49
Quissett vs. Seattle	0.12	0*
Quissett vs. Santa Barbara	0.22	0.01
Sandwich vs. Monterey	0.33	0*
Sandwich vs. Seattle	0.19	0*
Sandwich vs. Santa Barbara	-0.04	0.41
Monterey vs. Seattle	0.12	0.03*
Monterey vs. Santa Barbara	0.14	0.12
Seattle vs. Santa Barbara	0.07	0.10
60S_L13
Source of variation	df	Sum of Squares	Variance components	Percentage of variation
Among groups	1	34.98	0.09	0.98
Among populations within groups	4	86.06	0.75	8.25
Within populations	120	995.87	8.30	90.77
Fixation Indices	Value	P-value
Fct	0.01	0.41
Fsc	0.08	0.01*
Fst	0.09	0.01*
Pairwise Fst	Fst	P-value
Falmouth vs. Quissett	0.00	0.36
Falmouth vs. Sandwich	-0.09	0.76
Falmouth vs. Monterey	0.17	0*
Falmouth vs. Seattle	0.08	0*
Falmouth vs. Santa Barbara	0.13	0.01*
Quissett vs. Sandwich	-0.10	0.78
Quissett vs. Monterey	0.13	0.05
Quissett vs. Seattle	0.09	0*
Quissett vs. Santa Barbara	0.05	0.16
Sandwich vs. Monterey	0.62	0*
Sandwich vs. Seattle	0.09	0.14
Sandwich vs. Santa Barbara	0.03	0.13
Monterey vs. Seattle	0.22	0*
Monterey vs. Santa Barbara	0.13	0.04*
Seattle vs. Santa Barbara	0.23	0*
71kda
Source of variation	df	Sum of Squares	Variance components	Percentage of variation
Among groups	1	92.11	1.17	27.74
Among populations within groups	4	55.69	0.54	12.85
Within populations	130	324.83	2.50	59.41
Fixation Indices	Value	P-value
Fct	0.28	0.09
Fsc	0.18	0*
Fst	0.41	0*
Pairwise Fst	Fst	P-value
Falmouth vs. Quissett	0.02	0.17
Falmouth vs. Sandwich	0.12	0*
Falmouth vs. Monterey	0.60	0*
Falmouth vs. Seattle	0.03	0.18
Falmouth vs. Santa Barbara	0.48	0*
Quissett vs. Sandwich	0.04	0.09
Quissett vs. Monterey	0.55	0*
Quissett vs. Seattle	0.00	0.30
Quissett vs. Santa Barbara	0.43	0*
Sandwich vs. Monterey	0.42	0*
Sandwich vs. Seattle	0.08	0.05
Sandwich vs. Santa Barbara	0.33	0*
Monterey vs. Seattle	0.50	0*
Monterey vs. Santa Barbara	-0.01	0.40
Seattle vs. Santa Barbara	0.38	0*
actin
Source of variation	df	Sum of Squares	Variance components	Percentage of variation
Among groups	1	15.33	0.22	8.24
Among populations within groups	4	10.66	-0.01	0.47
Within populations	112	272.08	2.43	91.29
Fixation Indices	Value	P-value
Fct	0.08	0.10
Fsc	0.01	0.31
Fst	0.09	0*
Pairwise Fst	Fst	P-value
Falmouth vs. Quissett	0.02	0.30
Falmouth vs. Sandwich	-0.01	0.46
Falmouth vs. Monterey	0.11	0.03*
Falmouth vs. Seattle	0.12	0.02*
Falmouth vs. Santa Barbara	0.12	0*
Quissett vs. Sandwich	-0.01	0.58
Quissett vs. Monterey	0.11	0.02*
Quissett vs. Seattle	0.05	0.10
Quissett vs. Santa Barbara	0.08	0.03*
Sandwich vs. Monterey	0.10	0.02*
Sandwich vs. Seattle	0.03	0.17
Sandwich vs. Santa Barbara	0.07	0.02*
Monterey vs. Seattle	0.10	0.10
Monterey vs. Santa Barbara	0.02	0.27
Seattle vs. Santa Barbara	-0.02	0.57
ADP/ATP Translocase
Source of variation	df	Sum of Squares	Variance components	Percentage of variation
Among groups	1	27.51	-5.37	-29.77
Among populations within groups	3	219.70	11.26	62.39
Within populations	41	498.75	12.16	67.39
Fixation Indices	Value	P-value
Fct	-0.30	0.78
Fsc	0.48	0*
Fst	0.33	0*
Pairwise Fst	Fst	P-value
Falmouth vs. Quissett	0.02	0.39
Falmouth vs. Sandwich	0.61	0*
Falmouth vs. Monterey	0.16	0.08
Falmouth vs. Seattle	0.28	0*
Quissett vs. Sandwich	0.75	0.03*
Quissett vs. Monterey	0.29	0.19
Quissett vs. Seattle	0.11	0.32
Sandwich vs. Monterey	0.90	0.14
Sandwich vs. Seattle	0.89	0.02*
Monterey vs. Seattle	0.74	0.05
Hsp90
Source of variation	df	Sum of Squares	Variance components	Percentage of variation
Among groups	1	112.19	-4.13	-22.13
Among populations within groups	4	1002.06	-14.14	75.68
Within populations	111	963.03	8.68	46.45
Fixation Indices	Value	P-value
Fct	-0.22	0.59
Fsc	0.62	0*
Fst	0.54	0*
Pairwise Fst	Fst	P-value
Falmouth vs. Quissett	-0.01	0.46
Falmouth vs. Sandwich	0.28	0*
Falmouth vs. Monterey	0.05	0.08
Falmouth vs. Seattle	0.74	0*
Falmouth vs. Santa Barbara	0.13	0*
Quissett vs. Sandwich	0.40	0*
Quissett vs. Monterey	0.03	0.16
Quissett vs. Seattle	0.78	0*
Quissett vs. Santa Barbara	0.08	0*
Sandwich vs. Monterey	0.53	0*
Sandwich vs. Seattle	0.62	0*
Sandwich vs. Santa Barbara	0.65	0*
Monterey vs. Seattle	0.68	0*
Monterey vs. Santa Barbara	0.09	0.03*
Seattle vs. Santa Barbara	0.81	0*
ma2_actin
Source of variation	df	Sum of Squares	Variance components	Percentage of variation
Among groups	1	31.68	0.33	20.72
Among populations within groups	4	22.92	0.20	12.29
Within populations	144	155.54	1.08	66.99
Fixation Indices	Value	P-value
Fct	0.21	0.10
Fsc	0.16	0*
Fst	0.33	0*
Pairwise Fst	Fst	P-value
Falmouth vs. Quissett	0.00	0.34
Falmouth vs. Sandwich	-0.02	0.78
Falmouth vs. Monterey	0.46	0*
Falmouth vs. Seattle	0.03	0.13
Falmouth vs. Santa Barbara	0.40	0*
Quissett vs. Sandwich	0.03	0.13
Quissett vs. Monterey	0.36	0*
Quissett vs. Seattle	0.09	0.02*
Quissett vs. Santa Barbara	0.33	0*
Sandwich vs. Monterey	0.46	0*
Sandwich vs. Seattle	0.02	0.18
Sandwich vs. Santa Barbara	0.39	0*
Monterey vs. Seattle	0.45	0*
Monterey vs. Santa Barbara	-0.03	0.84
Seattle vs. Santa Barbara	0.38	0*
mtCOI
Source of variation	df	Sum of Squares	Variance components	Percentage of variation
Among groups	1	8.1	0.02	0.71
Among populations within groups	4	23.03	0.41	18.11
Within populations	61	111.1	1.82	81.18
Fixation Indices	Value	P-value
Fct	0.01	0.51
Fsc	0.18	0.001*
Fst	0.19	0*
Pairwise Fst	Fst	P-value
Falmouth vs. Quissett	0.02	0.25
Falmouth vs. Sandwich	0.26	0.04*
Falmouth vs. Monterey	-0.03	0.53
Falmouth vs. Santa Barbara	0.13	0.04*
Falmouth vs. Seattle	0.07	0.08
Quissett vs. Sandwich	0.51	0.01*
Quissett vs. Monterey	0.16	0.02*
Quissett vs. Santa Barbara	0.31	0*
Quissett vs. Seattle	0.14	0.01*
Sandwich vs. Monterey	0.06	0.32
Sandwich vs. Santa Barbara	-0.02	0.4
Sandwich vs. Seattle	0.53	0.004*
Monterey vs. Santa Barbara	-0.04	0.53
Monterey vs. Seattle	0.07	0.16
Santa Barbara vs. Seattle	0.26	0.003*
vasa
Source of variation	df	Sum of Squares	Variance components	Percentage of variation
Among groups	1	1127.0	14.57	16.70
Among populations within groups	4	2433.53	48.95	56.14
Within populations	67	1586.5	23.68	27.16
Fixation Indices	Value	P-value
Fct	0.17	0.11
Fsc	0.67	0.00*
Fst	0.73	0.00*
Pairwise Fst	Fst	P-value
Falmouth vs. Quissett	0.26	0*
Falmouth vs. Sandwich	0.77	0*
Falmouth vs. Monterey	0.81	0*
Falmouth vs. Santa Barbara	0.70	0*
Falmouth vs. Seattle	0.89	0*
Quissett vs. Sandwich	0.34	0*
Quissett vs. Monterey	0.32	0*
Quissett vs. Santa Barbara	0.48	0*
Quissett vs. Seattle	0.79	0*
Sandwich vs. Monterey	0.50	0*
Sandwich vs. Santa Barbara	0.50	0*
Sandwich vs. Seattle	0.84	0*
Monterey vs. Santa Barbara	0.54	0*
Monterey vs. Seattle	0.81	0*
Santa Barbara vs. Seattle	0.76	0*
vigilin
Source of variation	df	Sum of Squares	Variance components	Percentage of variation
Among groups	1	168.60	2.59	21.89
Among populations within groups	4	120.90	1.54	13.04
Within populations	94	723.10	7.69	65.07
Fixation Indices	Value	P-value
Fct	0.22	0.20
Fsc	0.17	0*
Fst	0.35	0*
Pairwise Fst	Fst	P-value
Falmouth vs. Quissett	0.08	0.09
Falmouth vs. Sandwich	0.01	0.30
Falmouth vs. Monterey	0.57	0*
Falmouth vs. Seattle	-0.03	0.50
Falmouth vs. Santa Barbara	0.53	0*
Quissett vs. Sandwich	-0.02	0.51
Quissett vs. Monterey	0.27	0*
Quissett vs. Seattle	-0.01	0.41
Quissett vs. Santa Barbara	0.30	0*
Sandwich vs. Monterey	0.36	0*
Sandwich vs. Seattle	-0.06	0.75
Sandwich vs. Santa Barbara	-0.38	0*
Monterey vs. Seattle	0.41	0.01*
Monterey vs. Santa Barbara	-0.02	0.56
Seattle vs. Santa Barbara	0.41	0*
