# Supplementary material for: The fester locus in Botryllus schlosseri experiences selection
Source: BMC Evol Biol. 2012 Dec 22;12:249. doi: 10.1186/1471-2148-12-249 (PMC3549757; doi:10.1186/1471-2148-12-249)
Supplement: Additional file 3 — Tajima's D, Fu and Li's D* and F* statistics for all Housekeeping Genes. [file 1471-2148-12-249-S3.xlsx]

## Sheet: Sheet1
Additional File 3: Tajima's D, Fu and Li's D* and F* statistics for all Housekeeping Genes
Asterisks represent D, D* or F* values with associated p values that are less than 0.05
40S_3A
Population	Tajima's D	Fu and Li's D*	Fu and Li's F*
Falmouth, MA	-0.68997	0.23351	-0.05047
Quissett, MA	-1.13197	-1.15529	-1.19511
Sandwich, MA	0.16766	0.16766	0.14992
Monterey, CA	NA	NA	NA
Santa Barbara, CA	-0.82407	-0.82407	-0.811
Seattle, WA	1.32483	1.65	1.712
60S_L6
Population	Tajima's D	Fu and Li's D*	Fu and Li's F*
Falmouth, MA	-1.37471	-0.81656	-1.14826
Quissett, MA	-1.39382	-0.63774	-1.00424
Sandwich, MA	-0.75522	1.08443	0.65001
Monterey, CA	-0.30483	0.85584	0.63972
Santa Barbara, CA	-1.27919	0.09399	-0.33194
Seattle, WA	-0.68508	-1.21901	-1.23321
60S_L8
Population	Tajima's D	Fu and Li's D*	Fu and Li's F*
Falmouth, MA	-0.1316	0.06596	0.01017
Quissett, MA	0.21189	-0.99899	-0.74702
Sandwich, MA	-0.7099	-0.7099	-0.60427
Monterey, CA	-0.61237	-0.61237	-0.47871
Santa Barbara, CA	NA	NA	NA
Seattle, WA	0.89855	0.85062	0.99282
60S_L10
Population	Tajima's D	Fu and Li's D*	Fu and Li's F*
Falmouth, MA	-1.08495	-0.75026	-1.00423
Quissett, MA	0.07495	-1.54	-1.22
Sandwich, MA	-1.34*	-1.37*	-1.45*
Monterey, CA	0.20251	-0.07256	-0.00934
Santa Barbara, CA	0.20269	0.32477	0.33156
Seattle, WA	1.56533	1.47337	1.76603
60S_L13
Population	Tajima's D	Fu and Li's D*	Fu and Li's F*
Falmouth, MA	1.54073	1.36582	1.66108
Quissett, MA	0.79023	0.86738	0.9868
Sandwich, MA	-0.81734	-0.81734	-0.79606
Monterey, CA	1.98132	1.15417	1.5143
Santa Barbara, CA	0.95229	1.33143	1.40596
Seattle, WA	1.57779	1.03688	1.42342
71kda
Population	Tajima's D	Fu and Li's D*	Fu and Li's F*
Falmouth, MA	-0.7628	0.13019	-0.18256
Quissett, MA	-0.44141	0.46177	0.21154
Sandwich, MA	0.37171	1.5811	1.42093
Monterey, CA	1.48883	1.53723	1.71865
Santa Barbara, CA	1.5	0.38124	0.86744
Seattle, WA	-0.1282	-0.00962	-0.0458
actin
Population	Tajima's D	Fu and Li's D*	Fu and Li's F*
Falmouth, MA	-0.52126	0.96211	0.60448
Quissett, MA	0.52627	0.69159	0.74936
Sandwich, MA	-0.34713	-0.34701	-0.40465
Monterey, CA	-0.23204	-0.00962	-0.07633
Santa Barbara, CA	-0.04078	-0.16239	-0.14606
Seattle, WA	0.54041	-0.22543	-0.03066
ADP/ATP translocase
Population	Tajima's D	Fu and Li's D*	Fu and Li's F*
Falmouth, MA	0.35612	1.25707	1.13904
Quissett, MA	0.18932	0.18932	0.19533
Sandwich, MA	0.17969	0.17969	0.17272
Monterey, CA	NA	NA	NA
Santa Barbara, CA	NA	NA	NA
Seattle, WA	-0.07075	-0.07075	-0.07262
Hs90
Population	Tajima's D	Fu and Li's D*	Fu and Li's F*
Falmouth, MA	-0.87374	1.52414	0.88933
Quissett, MA	-1.47579	-0.21763	-0.73857
Sandwich, MA	2.2222	1.59824	1.97934
Monterey, CA	-0.29465	-0.50357	-0.5102
Santa Barbara, CA	0.0404	-0.13299	-0.09398
Seattle, WA	0.3139	1.2271	1.12766
ma2_actin
Population	Tajima's D	Fu and Li's D*	Fu and Li's F*
Falmouth, MA	-0.56422	-0.34344	-0.47878
Quissett, MA	-0.25286	0.35088	0.19533
Sandwich, MA	-1.05592	-0.68651	-0.91725
Monterey, CA	-1.26177	-1.27	-1.44999
Santa Barbara, CA	-0.34771	0.89754	0.58417
Seattle, WA	-0.35285	0.70089	0.46996
mtCOI
Population	Tajima's D	Fu and Li's D*	Fu and Li's F*
Falmouth, MA	-2.08253	-2.48*	-2.70*
Quissett, MA	-1.04849	-1.04849	-1.05189
Sandwich, MA	-1.38276	0.36294	-0.15818
Monterey, CA	-2.20*	-2.83*	-3.07*
Santa Barbara, CA	1.90409	1.16036	1.51674
Seattle, WA	1.7812	1.7812	1.84187
vasa
Population	Tajima's D	Fu and Li's D*	Fu and Li's F*
Falmouth, MA	-0.36*	1.32	0.99
Quissett, MA	-0.02	1.42	1.18
Sandwich, MA	0.68	1.47	1.43
Monterey, CA	1.21	1.58	1.65
Santa Barbara, CA	1.12	1.04	1.22
Seattle, WA	0.88	1.27	1.31
vigilin
Population	Tajima's D	Fu and Li's D*	Fu and Li's F*
Falmouth, MA	-1.42083	-1.24366	-1.48371
Quissett, MA	1.42191	1.21354	1.47932
Sandwich, MA	0.89209	1.53781	1.56514
Monterey, CA	-0.08277	-0.1219	-0.12569
Santa Barbara, CA	0.5666	1.28551	1.23468
Seattle, WA	0.16467	1.61291	1.41263
